# Supplementary material for: Ghosts from the past: a review of fossil Hepialoidea (Lepidoptera)
Source: PeerJ. 2019 Nov 11;7:e7982. doi: 10.7717/peerj.7982 (PMC6855209; doi:10.7717/peerj.7982)
Supplement: Supplemental Information 1 [file peerj-07-7982-s001.xlsx]

## Sheet: Sheet1
Specimen name	Depository	Accession number
Prohepialus incertus Piton, 1940	Institute of Paleontology, National Museum of Natural History in Paris	MNHN.F.R07025
Fossil scale attributed to Hepialidae in Evans (1931)	The depository of this specimen is not known	Not known
Wing fragments assigned to the fossil genus Prohepialus Piton, 1940 by Jarzembowski (1980)	Department of Paleontology, Natural History Museum, London, United Kingdom	In.17464; In.64528 (i) and fragments of counterpart In.64528 (ii–iii); In.64538 (i) and counterpart on reverse side of In.64528 (ii); In.64539 (H)
Oiophassus nycterus Zhang, 1989	The depository of this specimen is not known (possibly Shanwang Fossil Museum, Lingu Province, Shandong, China)	s82702
Protohepialus comstocki Pierce, 1945	Natural History Museum of Los Angeles County, USA	catalog number LACMIP 85.2, and the type number LACMIP Type 3072
Mummified larvae cf Oxycanus antipoda (Herrich-Schäffer) mentioned in Keble (1947) and illustrated in Gill (1955)	Museum Victoria, Melbourne, Australia	P16153; P16154
